# Supplementary material for: Persistence against benzalkonium chloride promotes rapid evolution of tolerance during periodic disinfection
Source: Nat Commun. 2021 Nov 23;12:6792. doi: 10.1038/s41467-021-27019-8 (PMC8611074; doi:10.1038/s41467-021-27019-8)
Supplement: Supplementary file 4 — Source Data [file 41467_2021_27019_MOESM4_ESM.xlsx]

## Sheet: Figure 1a
Time	CFU_ml	Survival Fraction	Condition	Replicate
0	2.02222e+07	1	Exponential	1
0.5	900000	0.0445055	Exponential	1
1	11000	0.000543956	Exponential	1
0	1.12222e+07	1	Exponential	2
0.5	700000	0.0623762	Exponential	2
1	17000	0.00151485	Exponential	2
0	2.26667e+07	1	Exponential	3
0.5	400000	0.0176471	Exponential	3
1	22000	0.000970588	Exponential	3
0	1.42222e+07	1	Exponential	4
0.5	800000	0.05625	Exponential	4
1	10000	0.000703125	Exponential	4
0	2.73333e+07	1	Exponential	5
0.5	900000	0.0329268	Exponential	5
1	38000	0.00139024	Exponential	5
0	2.37778e+07	1	Exponential	6
0.5	300000	0.0126168	Exponential	6
1	3000	0.000126168	Exponential	6
0	1.13333e+07	1	Stationary	1
0.5	18000000	1.58824	Stationary	1
1	7000000	0.617647	Stationary	1
2	1400000	0.123529	Stationary	1
3	190000	0.0167647	Stationary	1
4	220000	0.0194118	Stationary	1
5	38000	0.00335294	Stationary	1
6	50000	0.00441176	Stationary	1
7	22000	0.00194118	Stationary	1
8	20000	0.00176471	Stationary	1
9	4000	0.000352941	Stationary	1
10	15875	0.00140074	Stationary	1
12.5	7000	0.000617647	Stationary	1
15	4000	0.000352941	Stationary	1
17.5	11000	0.000970588	Stationary	1
20	0	0	Stationary	1
0	1.33333e+07	1	Stationary	2
0.5	16000000	1.2	Stationary	2
1	16000000	1.2	Stationary	2
2	2400000	0.18	Stationary	2
3	900000	0.0675	Stationary	2
4	190000	0.01425	Stationary	2
5	90000	0.00675	Stationary	2
6	35000	0.002625	Stationary	2
7	28000	0.0021	Stationary	2
8	15000	0.001125	Stationary	2
9	13000	0.000975	Stationary	2
10	20500	0.0015375	Stationary	2
12.5	16000	0.0012	Stationary	2
15	1000	7.5e-05	Stationary	2
17.5	1000	7.5e-05	Stationary	2
20	125	9.375e-06	Stationary	2
0	1.15556e+07	1	Stationary	3
0.5	14000000	1.21154	Stationary	3
1	9000000	0.778846	Stationary	3
2	1600000	0.138462	Stationary	3
3	350000	0.0302885	Stationary	3
4	190000	0.0164423	Stationary	3
5	110000	0.00951923	Stationary	3
6	110000	0.00951923	Stationary	3
7	30000	0.00259615	Stationary	3
8	37000	0.00320192	Stationary	3
9	15000	0.00129808	Stationary	3
10	13750	0.0011899	Stationary	3
12.5	12000	0.00103846	Stationary	3
15	7000	0.000605769	Stationary	3
17.5	3000	0.000259615	Stationary	3
20	9375	0.000811298	Stationary	3
0	1.22222e+07	1	Stationary	4
0.5	10000000	0.818182	Stationary	4
1	8000000	0.654545	Stationary	4
2	2400000	0.196364	Stationary	4
3	1000000	0.0818182	Stationary	4
4	220000	0.018	Stationary	4
5	190000	0.0155455	Stationary	4
6	80000	0.00654545	Stationary	4
7	42000	0.00343636	Stationary	4
8	29000	0.00237273	Stationary	4
9	28000	0.00229091	Stationary	4
10	14750	0.00120682	Stationary	4
12.5	8000	0.000654545	Stationary	4
15	3000	0.000245455	Stationary	4
17.5	4000	0.000327273	Stationary	4
20	625	5.11364e-05	Stationary	4
0	1.08889e+07	1	Stationary	5
0.5	19000000	1.7449	Stationary	5
1	8000000	0.734694	Stationary	5
2	2200000	0.202041	Stationary	5
3	700000	0.0642857	Stationary	5
4	320000	0.0293878	Stationary	5
5	110000	0.010102	Stationary	5
6	130000	0.0119388	Stationary	5
7	60000	0.0055102	Stationary	5
8	16000	0.00146939	Stationary	5
9	21000	0.00192857	Stationary	5
10	11750	0.00107908	Stationary	5
12.5	8000	0.000734694	Stationary	5
15	0	0	Stationary	5
17.5	10000	0.000918367	Stationary	5
20	625	5.7398e-05	Stationary	5
0	16000000	1	Stationary	6
0.5	17000000	1.0625	Stationary	6
1	16000000	1	Stationary	6
2	3100000	0.19375	Stationary	6
3	800000	0.05	Stationary	6
4	260000	0.01625	Stationary	6
5	160000	0.01	Stationary	6
6	110000	0.006875	Stationary	6
7	31000	0.0019375	Stationary	6
8	25000	0.0015625	Stationary	6
9	9000	0.0005625	Stationary	6
10	18375	0.00114844	Stationary	6
12.5	7000	0.0004375	Stationary	6
15	80000	0.005	Stationary	6
17.5	4000	0.00025	Stationary	6
20	500	3.125e-05	Stationary	6

## Sheet: Figure 1b
Time	CFU_ml	Date	Survival Fraction	Replicate
0	1.02222e+07	20190725	1	1
0.5	18000000	20190725	1.76087	1
1	12000000	20190725	1.17391	1
2	2500000	20190725	0.244565	1
3	410000	20190725	0.0401087	1
4	290000	20190725	0.0283696	1
5	80000	20190725	0.00782609	1
6	80000	20190725	0.00782609	1
7	36000	20190725	0.00352174	1
8	24000	20190725	0.00234783	1
9	13000	20190725	0.00127174	1
10	18000	20190725	0.00176087	1
12.5	0	20190725	0	1
15	0	20190725	0	1
17.5	0	20190725	0	1
20	1875	20190725	0.000183424	1
20.5	10001875	20190725	0.978444	1
21.5	13000000	20190725	1.27174	1
22.5	8000000	20190725	0.782609	1
25.5	800000	20190725	0.0782609	1
35.5	50000	20190725	0.0048913	1
0	1.32222e+07	20190725	1	2
0.5	14000000	20190725	1.05882	2
1	15000000	20190725	1.13445	2
2	2200000	20190725	0.166387	2
3	320000	20190725	0.0242017	2
4	180000	20190725	0.0136134	2
5	130000	20190725	0.00983193	2
6	40000	20190725	0.00302521	2
7	26000	20190725	0.00196639	2
8	16000	20190725	0.00121008	2
9	13000	20190725	0.000983193	2
10	36375	20190725	0.00275105	2
12.5	0	20190725	0	2
15	0	20190725	0	2
17.5	0	20190725	0	2
20	2625	20190725	0.000198529	2
20.5	10002625	20190725	0.756501	2
21.5	11000000	20190725	0.831933	2
22.5	6000000	20190725	0.453782	2
25.5	900000	20190725	0.0680672	2
35.5	21000	20190725	0.00158824	2
0	1.32222e+07	20190725	1	3
0.5	11000000	20190725	0.831933	3
1	11000000	20190725	0.831933	3
2	1700000	20190725	0.128571	3
3	340000	20190725	0.0257143	3
4	210000	20190725	0.0158824	3
5	30000	20190725	0.00226891	3
6	50000	20190725	0.00378151	3
7	21000	20190725	0.00158824	3
8	13000	20190725	0.000983193	3
9	11000	20190725	0.000831933	3
10	6000	20190725	0.000453782	3
12.5	0	20190725	0	3
15	0	20190725	0	3
17.5	0	20190725	0	3
20	500	20190725	3.78151e-05	3
20.5	10000500	20190725	0.75634	3
21.5	16000000	20190725	1.21008	3
22.5	8000000	20190725	0.605042	3
25.5	450000	20190725	0.0340336	3
35.5	16000	20190725	0.00121008	3

## Sheet: Figure 1c
Killing cycle	Replicate	Survival fraction
1	1	1.5e-05
2	1	3.5e-05
1	2	2.7e-05
2	2	0.00058
1	3	2.9e-05
2	3	6e-06
1	4	6.4e-05
2	4	5.7e-05
1	5	3.6e-05
2	5	2.3e-05
1	6	4e-05
2	6	3e-05

## Sheet: Figure 1d
Time	CFU_ml	Concentration	Replicate	Survival Fraction
0	1.06667e+07	40	1	1
5	12000000	40	1	1.125
10	2600000	40	1	0.24375
20	1500000	40	1	0.140625
0	1.06667e+07	50	1	1
5	1100000	50	1	0.103125
10	170000	50	1	0.0159375
20	39833.3	50	1	0.00373437
0	1.06667e+07	60	1	1
5	110000	60	1	0.0103125
10	17000	60	1	0.00159375
20	1666.67	60	1	0.00015625
0	1.06667e+07	70	1	1
5	50000	70	1	0.0046875
10	833.333	70	1	7.8125e-05
20	0	70	1	0
0	1.06667e+07	80	1	1
5	0	80	1	0
10	0	80	1	0
20	0	80	1	0
0	1.06667e+07	90	1	1
5	0	90	1	0
10	0	90	1	0
20	0	90	1	0
0	1.33333e+07	40	2	1
5	12000000	40	2	0.9
10	3100000	40	2	0.2325
20	2100000	40	2	0.1575
0	1.33333e+07	50	2	1
5	2100000	50	2	0.1575
10	320000	50	2	0.024
20	80000	50	2	0.006
0	1.33333e+07	60	2	1
5	110000	60	2	0.00825
10	20500	60	2	0.0015375
20	4000	60	2	0.0003
0	1.33333e+07	70	2	1
5	13000	70	2	0.000975
10	2666.67	70	2	0.0002
20	500	70	2	3.75e-05
0	1.33333e+07	80	2	1
5	1000	80	2	7.5e-05
10	0	80	2	0
20	0	80	2	0
0	1.33333e+07	90	2	1
5	0	90	2	0
10	0	90	2	0
20	0	90	2	0
0	1.53333e+07	40	3	1
5	8000000	40	3	0.521739
10	3300000	40	3	0.215217
20	16000000	40	3	1.04348
0	1.53333e+07	50	3	1
5	1000000	50	3	0.0652174
10	280000	50	3	0.0182609
20	59803.9	50	3	0.00390026
0	1.53333e+07	60	3	1
5	80000	60	3	0.00521739
10	17400	60	3	0.00113478
20	6166.67	60	3	0.000402174
0	1.53333e+07	70	3	1
5	0	70	3	0
10	0	70	3	0
20	0	70	3	0
0	1.53333e+07	80	3	1
5	0	80	3	0
10	0	80	3	0
20	0	80	3	0
0	1.53333e+07	90	3	1
5	0	90	3	0
10	0	90	3	0
20	0	90	3	0
0	1.36667e+07	40	4	1
5	11000000	40	4	0.804878
10	3300000	40	4	0.241463
20	1400000	40	4	0.102439
0	1.36667e+07	50	4	1
5	1200000	50	4	0.0878049
10	220000	50	4	0.0160976
20	31960.8	50	4	0.00233859
0	1.36667e+07	60	4	1
5	90000	60	4	0.00658537
10	10200	60	4	0.000746341
20	2000	60	4	0.000146341
0	1.36667e+07	70	4	1
5	2000	70	4	0.000146341
10	400	70	4	2.92683e-05
20	0	70	4	0
0	1.36667e+07	80	4	1
5	1000	80	4	7.31707e-05
10	0	80	4	0
20	0	80	4	0
0	1.36667e+07	90	4	1
5	0	90	4	0
10	0	90	4	0
20	0	90	4	0

## Sheet: Figure 1e
Rate 1 (0-5 min)	Rate 2 (10-20 min)	Concentration	Replicate
-0.0235566	0.0550046	40	1
0.454363	0.145109	50	1
0.91488	0.232239	60	1
1.07257	na	70	1
na	na	80	1
na	na	90	1
0.0210721	0.0389465	40	2
0.369666	0.138629	50	2
0.959508	0.163413	60	2
1.38661	0.167398	70	2
1.8996	na	80	2
na	na	90	2
0.130118	-0.157867	40	3
0.546006	0.154372	50	3
1.05115	0.103731	60	3
na	na	70	3
na	na	80	3
na	na	90	3
0.0434129	0.085745	40	4
0.486528	0.192912	50	4
1.00458	0.162924	60	4
1.76591	na	70	4
1.90454	na	80	4
na	na	90	4

## Sheet: Figure 1f
Strain	Survival fraction relative to WT	Replicate
Ptac_tisB + IPTG	10.8908	1
Ptac_tisB + IPTG	12.1421	2
Ptac_tisB + IPTG	14.3762	3
PBAD_hipA	60.7781	1
PBAD_hipA	5.78174	2
PBAD_hipA	9.88237	3
ΔtolC	8.0883e-05	1
ΔtolC	0.00337013	2
ΔtolC	0.0047262	3
Ptac_marA + IPTG	1.10125	1
Ptac_marA + IPTG	0.646383	2
Ptac_marA + IPTG	0.706542	3
PBAD_hokB	3.08639	1
PBAD_hokB	112.164	2
PBAD_hokB	96.1408	3
PBAD_hokB	110.562	4
ΔrelAspoT	1.20751	1
ΔrelAspoT	0.0238039	2
ΔrelAspoT	0.0567631	3
ΔrelAspoT	0.0564432	4
ΔrelAspoT	0.0068326	5
ΔrelAspoT	0.0608529	6
ΔmarRAB	0.312117	1
ΔmarRAB	0.287978	2
ΔmarRAB	6.3287	3
ΔmarRAB	0.845884	4
ΔmarRAB	0.451749	5
ΔmarRAB	0.452797	6

## Sheet: Figure 2b
15 minutes:							24 hours:
Day	Replicate line	CFU_ml	Survival fraction				Day	Replicate line	CFU_ml	Survival fraction
1	S1	15000	1.5e-05				1	S1	0	0
2	S1	35000	3.5e-05				2	S1	0	0
3	S1	3500000	0.0035				3	S1	0	0
4	S1	5750000	0.00575				4	S1	0	0
5	S1	9250000	0.00925				5	S1	0	0
6	S1	3125000	0.003125				6	S1	250000	0.00025
7	S1	9250000	0.00925				7	S1	0	0
8	S1	7750000	0.00775				8	S1	0	0
9	S1	27500000	0.0275				9	S1	0	0
10	S1	55000000	0.055				10	S1	0	0
11	S1	68750000	0.06875				11	S1	0	0
12	S1	113750000	0.11375				12	S1	60000	6e-05
13	S1	56250000	0.05625				13	S1	0	0
14	S1	61250000	0.06125				14	S1	0	0
15	S1	31000000	0.031				1	S2	400	4e-07
1	S2	27000	2.7e-05				2	S2	1400	1.4e-06
2	S2	580000	0.00058				3	S2	530000	0.00053
3	S2	168000	0.000168				4	S2	240000	0.00024
4	S2	9750000	0.00975				5	S2	11000	1.1e-05
5	S2	5500000	0.0055				6	S2	320000	0.00032
6	S2	10375000	0.010375				7	S2	3500	3.5e-06
7	S2	40125000	0.040125				8	S2	19000	1.9e-05
8	S2	58875000	0.058875				9	S2	20000	2e-05
9	S2	52500000	0.0525				10	S2	370000	0.00037
10	S2	28750000	0.02875				11	S2	120000	0.00012
11	S2	57500000	0.0575				12	S2	0	0
12	S2	97500000	0.0975				13	S2	150000	0.00015
13	S2	45000000	0.045				14	S2	56000	5.6e-05
14	S2	25000000	0.025				1	S3	20000	2e-05
15	S2	21000000	0.021				2	S3	600	6e-07
1	S3	29000	2.9e-05				3	S3	6000	6e-06
2	S3	6000	6e-06				4	S3	0	0
3	S3	255000	0.000255				5	S3	900000	0.0009
4	S3	4125000	0.004125				6	S3	6000	6e-06
5	S3	8500000	0.0085				7	S3	33000	3.3e-05
6	S3	17625000	0.017625				8	S3	54000	5.4e-05
7	S3	36500000	0.0365				9	S3	64000	6.4e-05
8	S3	54000000	0.054				10	S3	320000	0.00032
9	S3	58750000	0.05875				11	S3	200000	0.0002
10	S3	98750000	0.09875				12	S3	0	0
11	S3	86250000	0.08625				13	S3	280000	0.00028
12	S3	81250000	0.08125				14	S3	170000	0.00017
13	S3	78750000	0.07875				1	S4	27000	2.7e-05
14	S3	77500000	0.0775				2	S4	10000	1e-05
15	S3	51000000	0.051				3	S4	200	2e-07
1	S4	64000	6.4e-05				4	S4	0	0
2	S4	57000	5.7e-05				5	S4	0	0
3	S4	1039000	0.001039				6	S4	380000	0.00038
4	S4	13125000	0.013125				7	S4	1400	1.4e-06
5	S4	19375000	0.019375				8	S4	3400	3.4e-06
6	S4	11500000	0.0115				9	S4	60000	6e-05
7	S4	15250000	0.01525				10	S4	140000	0.00014
8	S4	25750000	0.02575				11	S4	160000	0.00016
9	S4	52500000	0.0525				12	S4	32000	3.2e-05
10	S4	75000000	0.075				13	S4	90000	9e-05
11	S4	51250000	0.05125				14	S4	100000	0.0001
12	S4	72500000	0.0725				1	S5	200	2e-07
13	S4	70000000	0.07				2	S5	0	0
14	S4	51250000	0.05125				3	S5	0	0
15	S4	41000000	0.041				4	S5	0	0
1	S5	36000	3.6e-05				5	S5	1100	1.1e-06
2	S5	23000	2.3e-05				6	S5	10000	1e-05
3	S5	945000	0.000945				7	S5	9000	9e-06
4	S5	8750000	0.00875				8	S5	3000	3e-06
5	S5	21000000	0.021				9	S5	48000	4.8e-05
6	S5	16375000	0.016375				10	S5	49000	4.9e-05
7	S5	16375000	0.016375				11	S5	110000	0.00011
8	S5	19375000	0.019375				12	S5	900000	0.0009
9	S5	32500000	0.0325				13	S5	45000	4.5e-05
10	S5	30000000	0.03				14	S5	240000	0.00024
11	S5	65000000	0.065				1	S6	0	0
12	S5	35000000	0.035				2	S6	12000	1.2e-05
13	S5	31250000	0.03125				3	S6	0	0
14	S5	50000000	0.05				4	S6	0	0
15	S5	3000000	0.003				5	S6	9000	9e-06
1	S6	40000	4e-05				6	S6	1400	1.4e-06
2	S6	30000	3e-05				7	S6	0	0
3	S6	1750000	0.00175				8	S6	50000	5e-05
4	S6	7250000	0.00725				9	S6	120000	0.00012
5	S6	12125000	0.012125				10	S6	71000	7.1e-05
6	S6	4750000	0.00475				11	S6	190000	0.00019
7	S6	12625000	0.012625				12	S6	10000	1e-05
8	S6	42875000	0.042875				13	S6	200000	0.0002
9	S6	37500000	0.0375				14	S6	60000	6e-05
10	S6	37500000	0.0375
11	S6	65000000	0.065
12	S6	75000000	0.075
13	S6	67500000	0.0675
14	S6	57500000	0.0575
15	S6	38000000	0.038

## Sheet: Figure 2c
Top panel:							Middle panel:				Bottom panel:
Strain	CFU_ml t0	CFU_ml t20 min	Replicate	Survival fraction			Strain	MIC [µM]	Replicate		Strain	Growth rate 1/h	Growth rate relative to ancestor	Replicate
S1	800000000	1e+08	1	0.125			S1	15	1		S1	0.930363	0.773422	1
S2	600000000	8.18182e+07	1	0.136364			S2	20	1		S1	1.06616	0.886309	2
S3	1300000000	1.45455e+08	1	0.111888			S3	20	1		S1	1.08755	0.904094	3
S4	1300000000	1.45455e+08	1	0.111888			S4	20	1		S1	0.87839	0.730217	4
S5	1100000000	2.27273e+07	1	0.0206612			S5	20	1		S1	0.735812	0.611689	5
S6	1300000000	26000000	1	0.02			S6	20	1		S1	0.835372	0.694455	6
WT	1400000000	60000	1	4.28571e-05			S1	15	2		S1	0.970502	0.80679	7
S1	600000000	9.09091e+07	2	0.151515			S2	20	2		S1	0.816852	0.679059	8
S2	1500000000	9000000	2	0.006			S3	20	2		S1	0.920591	0.765298	9
S3	1300000000	1.54545e+08	2	0.118881			S4	20	2		S1	0.937971	0.779747	10
S4	1500000000	9.09091e+07	2	0.0606061			S5	20	2		S2	1.01668	0.845178	1
S5	1200000000	2.81818e+07	2	0.0234848			S6	20	2		S2	1.16208	0.966049	2
S6	500000000	3.45455e+07	2	0.0690909			S1	15	3		S2	0.974857	0.81041	3
WT	1000000000	145455	2	0.000145455			S2	15	3		S2	1.00826	0.838176	4
S1	600000000	1e+08	3	0.166667			S3	20	3		S2	0.856308	0.71186	5
S2	1500000000	5e+07	3	0.0333333			S4	20	3		S2	0.945517	0.78602	6
S3	1500000000	2.90909e+08	3	0.193939			S5	20	3		S2	0.886202	0.736711	7
S4	1700000000	2.54545e+08	3	0.149733			S6	20	3		S2	0.863195	0.717585	8
S5	1200000000	7.27273e+07	3	0.0606061			S1	15	4		S2	0.910434	0.756855	9
S6	1300000000	1.18182e+08	3	0.0909091			S2	15	4		S2	1.00182	0.832825	10
WT	1300000000	17000	3	1.30769e-05			S3	20	4		S3	1.11214	0.924538	1
							S4	20	4		S3	0.918474	0.763539	2
							S5	20	4		S3	1.1106	0.923255	3
							S6	20	4		S3	0.957455	0.795944	4
							WT	20	1		S3	0.827887	0.688233	5
							WT	20	2		S3	0.987743	0.821123	6
							WT	20	3		S3	0.982917	0.817111	7
							WT	20	4		S3	1.11335	0.925541	8
											S3	0.780121	0.648524	9
											S3	0.901891	0.749753	10
											S4	1.11406	0.926132	1
											S4	0.885615	0.736222	2
											S4	1.08197	0.899452	3
											S4	0.980038	0.814717	4
											S4	0.841118	0.699232	5
											S4	0.984212	0.818187	6
											S4	0.987962	0.821305	7
											S4	1.05306	0.87542	8
											S4	0.884862	0.735596	9
											S4	0.846158	0.703422	10
											S5	1.19399	0.99258	1
											S5	0.994851	0.827032	2
											S5	1.26522	1.0518	3
											S5	1.15345	0.958879	4
											S5	1.06779	0.887664	5
											S5	1.03185	0.857789	6
											S5	1.18572	0.9857	7
											S5	1.2499	1.03906	8
											S5	0.920271	0.765033	9
											S5	1.00062	0.831828	10
											S6	1.15342	0.958851	1
											S6	1.05729	0.878938	2
											S6	1.20911	1.00515	3
											S6	1.22138	1.01535	4
											S6	0.862763	0.717225	5
											S6	1.09782	0.912629	6
											S6	1.23043	1.02287	7
											S6	1.22018	1.01435	8
											S6	0.926852	0.770504	9
											S6	1.03962	0.864252	10
											WT	1.4126	1.17431	1
											WT	1.08439	0.901467	2
											WT	1.24779	1.0373	3
											WT	1.35762	1.1286	4
											WT	1.10889	0.921838	5
											WT	1.23826	1.02938	6
											WT	1.15146	0.95722	7
											WT	1.18387	0.984163	8
											WT	1.16927	0.972031	9
											WT	1.07503	0.893687	10

## Sheet: Figure 2d
Strain	Surviving fraction	Growth rate relative to ancestor
S1	0.147727	0.763108
S2	0.0585657	0.800167
S3	0.14157	0.805756
S4	0.107409	0.802969
S5	0.0349174	0.919736
S6	0.06	0.916012
WT	6.71295e-05	1

## Sheet: Figure 4a
Strain	Survival fraction relative to WT	p	Replicate
ΔlpxM	30.7713	0.000181788	1
ΔlpxM	27.9502	0.000181788	2
ΔlpxM	57.2237	0.000181788	3
Ptac_rpoE + IPTG	3.26069	0.00831493	1
Ptac_rpoE + IPTG	4.67365	0.00831493	2
Ptac_rpoE + IPTG	5.2171	0.00831493	3
Ptac_lpxM + IPTG	1.63034	0.155101	1
Ptac_lpxM + IPTG	1.67693	0.155101	2
Ptac_lpxM + IPTG	1.32318	0.155101	3
ΔfliC	1.49972	0.988401	1
ΔfliC	1.53495	0.988401	2
ΔfliC	0.426254	0.988401	3

[truncated: 11 more sheets: Figure 4b, Figure 4c, Figure 5a, Figure 5b, Figure 5c, Figure S1a, Figure S1b, Figure S2, Figure S3, Figure S4a, Figure S4b]
